# Supplementary material for: Prenatal Metal Exposure Alters the Placental Proteome in a Sex-Dependent Manner in Extremely Low Gestational Age Newborns: Links to Gestational Age
Source: Int J Mol Sci. 2023 Oct 7;24(19):14977. doi: 10.3390/ijms241914977 (PMC10573797; doi:10.3390/ijms241914977)
Supplement: Supplementary file 1 [file ijms-24-14977-s001.zip]

Archive with 2 entries (2 files):
- Figure S1.pdf
- Supplemental Tables.xlsx
