# Supplementary material for: Prenatal Metal Exposure Alters the Placental Proteome in a Sex-Dependent Manner in Extremely Low Gestational Age Newborns: Links to Gestational Age
Source: Int J Mol Sci. 2023 Oct 7;24(19):14977. doi: 10.3390/ijms241914977 (PMC10573797; doi:10.3390/ijms241914977)
Supplement: Supplementary file 1 [file ijms-24-14977-s001.zip › Supplemental Tables.xlsx]

## Sheet: Table S1
Supplementary Table S1. Social determinants of health characteristics in relation to metals levels.
Characteristic	N	Arsenic	Manganese	Cadmium	Lead	Selenium
All Participants (N= 230)
Maternal education (years)
<=12	93	5.18 (5.35)	0.36 (0.10)	6.66 (15.2)	29.1 (53.7)	0.88 (0.18)
3 to 5	49	4.98 (2.67)	0.39 (0.24)	3.66 (8.62)	53.5 (145)	0.87 (0.16)
16	84	9.51 (13.3)	0.44 (0.59)	65.6 (449)	24.5 (21.5)	0.90 (0.18)
overall p-value		0.000401329	0.950858	0.531402	0.429182	0.361386
Public Insurance
No	150	7.92 (10.8)	0.41 (0.45)	38.3 (336)	35.0 (85.8)	0.90 (0.18)
Yes	78	4.39 (3.09)	0.38 (0.20)	7.19 (16.0)	28.1 (56.7)	0.85 (0.16)
overall p-value		8.34e-05	0.462077	0.982271	0.0356861	0.0256151
Eligibility for SNAP
No	199	6.99 (9.65)	0.40 (0.39)	29.8 (292)	35.1 (82.0)	0.89 (0.17)
Yes	29	4.84 (2.33)	0.41 (0.31)	12.8 (23.6)	15.8 (12.9)	0.87 (0.20)
overall p-value		0.679731	0.765455	0.888563	0.048236	0.510207
Maternal SES Score
0	109	8.16 (11.8)	0.41 (0.52)	51.8 (394)	36.4 (90.2)	0.91 (0.18)
1 to 2	91	6.02 (6.03)	0.38 (0.11)	3.35 (7.17)	31.3 (69.9)	0.87 (0.17)
3 to 4	30	3.98 (1.78)	0.39 (0.30)	12.2 (23.3)	23.6 (28.5)	0.87 (0.18)
overall p-value		0.00827832	0.108977	0.145884	0.0643522	0.247109
Females (N= 99)
Maternal education (years)
<=12	42	4.42 (3.47)	0.38 (0.11)	3.96 (9.51)	32.2 (59.8)	0.88 (0.19)
3 to 5	24	5.27 (2.69)	0.43 (0.33)	5.09 (11.8)	28.3 (60.8)	0.90 (0.19)
16	30	10.3 (17.7)	0.50 (0.96)	5.43 (15.0)	23.6 (20.9)	0.85 (0.13)
overall p-value		0.0336339	0.0973187	0.808502	0.356442	0.52687
Public Insurance
No	60	7.87 (13.0)	0.44 (0.68)	4.53 (12.7)	27.8 (44.1)	0.90 (0.16)
Yes	38	4.08 (2.00)	0.41 (0.27)	4.78 (10.4)	29.7 (59.5)	0.84 (0.19)
overall p-value		0.032352	0.599591	0.446074	0.343172	0.148746
Eligibility for SNAP
No	80	6.67 (11.4)	0.43 (0.59)	4.38 (11.8)	31.9 (55.0)	0.88 (0.17)
Yes	18	5.20 (2.23)	0.43 (0.38)	5.72 (12.0)	13.6 (10.5)	0.87 (0.20)
overall p-value		0.310669	0.547867	0.818575	0.115595	0.934178
Maternal SES Score
0	43	8.46 (15.0)	0.46 (0.80)	5.58 (14.8)	30.4 (47.1)	0.88 (0.13)
1 to 2	39	5.18 (3.93)	0.40 (0.12)	3.25 (6.96)	30.7 (60.9)	0.87 (0.21)
3 to 4	17	3.94 (1.48)	0.44 (0.39)	5.14 (12.2)	20.0 (25.6)	0.88 (0.18)
overall p-value		0.30524	0.0702617	0.127859	0.256534	0.72251
Males (N= 131)
Maternal education (years)
<=12	51	5.81 (6.48)	0.35 (0.09)	8.88 (18.5)	26.6 (48.5)	0.88 (0.17)
3 to 5	25	4.70 (2.67)	0.35 (0.11)	2.29 (3.19)	77.7 (194)	0.85 (0.12)
16	54	9.07 (10.3)	0.41 (0.21)	99.0 (559)	25.0 (22.0)	0.93 (0.19)
overall p-value		0.00714229	0.0995384	0.559331	0.728031	0.0949922
Public Insurance
No	90	7.96 (9.13)	0.39 (0.17)	60.9 (434)	39.9 (105)	0.91 (0.19)
Yes	40	4.68 (3.86)	0.34 (0.09)	9.48 (19.8)	26.5 (54.7)	0.86 (0.14)
overall p-value		0.00123382	0.114359	0.425438	0.0506134	0.122626
Eligibility for SNAP
No	119	7.20 (8.31)	0.37 (0.16)	47.0 (377)	37.3 (96.2)	0.90 (0.17)
Yes	11	4.27 (2.47)	0.37 (0.11)	24.4 (32.9)	19.3 (16.0)	0.86 (0.20)
overall p-value		0.139807	0.831077	0.436571	0.412311	0.431582
Maternal SES Score
0	66	7.96 (9.27)	0.38 (0.19)	81.9 (506)	40.3 (110)	0.92 (0.20)
1 to 2	52	6.65 (7.19)	0.37 (0.11)	3.41 (7.38)	31.8 (76.5)	0.87 (0.13)
3 to 4	13	4.03 (2.17)	0.32 (0.08)	21.3 (30.9)	28.3 (32.3)	0.84 (0.17)
overall p-value		0.0337919	0.381717	0.166939	0.194018	0.188699

## Sheet: Table S2
Supplementary Table S2. Spearman rank correlations of metals.
Metal 1	Metal 2	Spearman Coefficient	P-Value
Pb	Cd	0.416029	0
Cd	As	0.312775	0
Pb	As	0.276521	0
Se	Mn	0.274777	0
Pb	Mn	0.117684	0.077
Cd	Mn	0.0975318	0.144
Se	As	0.0825445	0.216
As	Mn	0.0735929	0.271
Pb	Se	0.0577975	0.387
Cd	Se	0.0431435	0.519

## Sheet: Table S3
Supplementary Table S3. Significant female- and male-associated MAPs. Multivariable linear regression models were used to identify proteins with expression associated with metals levels. Covariates include BMI category, SES score, and smoking status. Significance was defined as a BH-adjusted p-value <0.1. Abbreviations: BH (Benjamini-Hochberg), Log2FC (Log2 Fold Change). Asterisk (*) denotes prot…
Metal	Abbreviated Name	Full Protein Name	β estimate	Log2FC	Adjusted p-value
Female-associated MAPs
As	UQCR10*	Cytochrome b-c1 complex subunit 9	-0.02	-0.0106052	0.007
	TIMM13*	Mitochondrial import inner membrane translocase subunit Tim13	0.02	-0.0042775	0.065
	TMCO1	Calcium load-activated calcium channel	-0.02	-0.00448647	0.065
Pb	IRGQ*	Immunity-related GTPase family Q protein	-0.002	-0.00838198	0.002
	SPAG7*	Sperm-associated antigen 7	0.003	-0.0124488	0.009
	SPINT2*	Kunitz-type protease inhibitor 2	0.003	-0.00266298	0.009
	MAP2K2*	Dual specificity mitogen-activated protein kinase kinase 2	-0.002	-0.00272289	0.009
	CYB5A*	Cytochrome b5	0.003	0.0141374	0.009
	RPL30	60S ribosomal protein L30	0.002	0.000598423	0.009
	CCT7*	T-complex protein 1 subunit eta	-0.002	0.000254394	0.01
	CD44*	CD44 antigen	0.004	0.00233928	0.016
	TCP1*	T-complex protein 1 subunit alpha	-0.002	0.00232844	0.016
	MRPL13*	39S ribosomal protein L13, mitochondrial	0.003	0.000820037	0.016
	UQCRH*	Cytochrome b-c1 complex subunit 6, mitochondrial	0.004	0.0125915	0.016
	PDCD6IP*	Programmed cell death 6-interacting protein	-0.002	-0.00289777	0.019
	COA7*	Cytochrome c oxidase assembly factor 7	0.002	0.0056275	0.019
	ARPC1A*	Actin-related protein 2/3 complex subunit 1A	-0.002	0.00118156	0.019
	PBXIP1*	Pre-B-cell leukemia transcription factor-interacting protein 1	0.003	-0.00322306	0.019
	TXNDC12*	Thioredoxin domain-containing protein 12	0.003	0.00511812	0.019
	NFU1*	NFU1 iron-sulfur cluster scaffold homolog, mitochondrial	0.003	0.0143546	0.019
	NHLRC2*	NHL repeat-containing protein 2	-0.002	-0.000541776	0.019
	KTN1*	Kinectin	0.002	-0.00299103	0.019
	GLB1*	Beta-galactosidase	0.003	0.00174655	0.022
	TACSTD2*	Tumor-associated calcium signal transducer 2	0.002	0.00908539	0.022
	NDUFB10*	NADH dehydrogenase [ubiquinone] 1 beta subcomplex subunit 10	0.003	0.0125385	0.022
	CCT6A*	T-complex protein 1 subunit zeta	-0.001	0.000840647	0.022
	HUWE1*	E3 ubiquitin-protein ligase HUWE1	-0.002	-0.00545809	0.022
	RCN2*	Reticulocalbin-2	0.003	0.00902349	0.022
	WDR77*	Methylosome protein 50	-0.002	-0.000384817	0.023
	NCCRP1*	F-box only protein 50	-0.005	-0.00830958	0.023
	AKR1B1*	Aldo-keto reductase family 1 member B1	-0.003	-0.00170516	0.024
	PAFAH1B1	Platelet-activating factor acetylhydrolase IB subunit beta	-0.001	0.0019014	0.031
	CTSA*	Cathepsin A	0.003	0.0104415	0.034
	NDUFB3*	NADH dehydrogenase [ubiquinone] 1 beta subcomplex subunit 3	0.002	0.00459201	0.041
	HMBS	Porphobilinogen deaminase	-0.004	0.0134726	0.041
	ATP6V1C2*	V-type proton ATPase subunit C 2	0.003	0.00451046	0.044
	CRELD2*	Protein disulfide isomerase CRELD2	0.003	-0.000966726	0.044
	PIGS	GPI transamidase component PIG-S	0.002	0.00456959	0.05
	EIF2S3*	Eukaryotic translation initiation factor 2 subunit 3	-0.002	0.00120556	0.052
	LRPAP1*	Alpha-2-macroglobulin receptor-associated protein	0.004	0.00588296	0.055
	ARIH1*	E3 ubiquitin-protein ligase ARIH1	0.002	0.0106661	0.055
	SEC24C*	Protein transport protein Sec24C	-0.002	-0.00555158	0.06
	ACLY*	ATP-citrate synthase	-0.002	-0.00163705	0.061
	PBDC1*	Protein PBDC1	0.002	0.00531221	0.061
	GLRX5*	Glutaredoxin-related protein 5, mitochondrial	0.003	0.0167817	0.061
	MAGOHB*	Protein mago nashi homolog 2	0.002	0.0123715	0.061
	CAP2*	Adenylyl cyclase-associated protein 2	-0.003	-0.0112492	0.063
	RBM3*	RNA-binding protein 3	0.003	0.0140029	0.068
	FKBP7	Peptidyl-prolyl cis-trans isomerase FKBP7	0.004	-0.00389347	0.068
	CCDC6	Coiled-coil domain-containing protein 6	0.002	-0.00051706	0.068
	SEC31A*	Protein transport protein Sec31A	-0.002	-0.00770665	0.068
	CNBP*	CCHC-type zinc finger nucleic acid binding protein	0.004	0.00530276	0.069
	PARK7	Parkinson disease protein 7	-0.002	0.0038739	0.074
	NDUFS8*	NADH dehydrogenase [ubiquinone] iron-sulfur protein 8, mitochondrial	0.003	0.00726385	0.075
	ASPH*	Aspartyl/asparaginyl beta-hydroxylase	0.002	0.000109507	0.081
	MDH1*	Malate dehydrogenase, cytoplasmic	-0.001	0.00206381	0.081
	SLC16A1*	Monocarboxylate transporter 1	-0.003	-0.00170096	0.081
	ADPRS*	ADP-ribosylhydrolase ARH3	-0.002	0.00324828	0.081
	DBI*	Acyl-CoA-binding protein	0.004	0.0072069	0.083
	APEH	Acylamino-acid-releasing enzyme	-0.002	-0.000418208	0.084
	GRB2	Growth factor receptor-bound protein 2	0.002	0.00594533	0.084
	CYB5B*	Cytochrome b5 type B	0.003	0.00804921	0.085
	ALDH16A1*	Aldehyde dehydrogenase family 16 member A1	-0.002	-3.69265e-05	0.085
	STAT6*	Signal transducer and activator of transcription 6	-0.002	-0.00301743	0.092
	SNRNP200	U5 small nuclear ribonucleoprotein 200 kDa helicase	-0.002	-0.000736828	0.092
	TPM4*	Tropomyosin alpha-4 chain	0.003	0.0101047	0.092
	AUP1*	Lipid droplet-regulating VLDL assembly factor AUP1	-0.002	-0.00559915	0.096
	SBF1*	Myotubularin-related protein 5	0.004	-0.00179388	0.099
	COPA*	Coatomer subunit alpha	-0.002	-0.00178154	0.1
Mn	NEK9*	Serine/threonine-protein kinase Nek9	-0.258	-0.00349555	0
	CTSS*	Cathepsin S	0.256	-0.0108895	0.023
	MAN1B1	Endoplasmic reticulum mannosyl-oligosaccharide 1,2-alpha-mannosidase	-0.215	0.00739057	0.028
	GOLGA5*	Golgin subfamily A member 5	-0.18	0.00337909	0.032
	XPO4*	Exportin-4	-0.205	-0.00283439	0.034
	FAM50A*	Protein FAM50A	-0.186	0.00190138	0.046
	UQCR10	Cytochrome b-c1 complex subunit 9	-0.275	-0.00213724	0.055
	ERGIC2*	Endoplasmic reticulum-Golgi intermediate compartment protein 2	-0.231	0.00525171	0.055
	ADD2*	Beta-adducin	-0.255	-0.00526828	0.056
	RABL3*	Rab-like protein 3	-0.379	-0.0022683	0.058
	GPAA1*	Glycosylphosphatidylinositol anchor attachment 1 protein	-0.171	0.00526389	0.058
	IGLV3-25	Immunoglobulin lambda variable 3-25	0.295	-0.014834	0.059
	CRYL1*	Lambda-crystallin homolog	0.176	0.00173347	0.059
	TMBIM1	Protein lifeguard 3	-0.278	-0.00903972	0.071
	CDC42*	Cell division control protein 42 homolog	0.129	-0.00122197	0.071
	ENPP1	Ectonucleotide pyrophosphatase/phosphodiesterase family member 1	0.272	-0.00172717	0.071
	CD274	Programmed cell death 1 ligand 1	-0.283	0.00128344	0.079
	SULT1A3*; SULT1A4*	Sulfotransferase 1A3; Sulfotransferase 1A4	-0.334	-0.0120853	0.079
Se	IPO5*	Importin-5	0.731	0.00753754	0.067
	IMPDH2	Inosine-5'-monophosphate dehydrogenase 2	0.699	0.00752655	0.067
	TPPP3*	Tubulin polymerization-promoting protein family member 3	-1.225	-0.000589321	0.067
Male-associated MAPs
As	DNAJB12*	DnaJ homolog subfamily B member 12	-0.021	-0.00530922	0.015
	IGHG4*	Immunoglobulin heavy constant gamma 4	0.037	0.0128107	0.015
	PID1*	PTB-containing, cubilin and LRP1-interacting protein	-0.012	-0.00336096	0.015
	SRP9*	Signal recognition particle 9 kDa protein	-0.02	-0.0104493	0.054
	WASHC4*	WASH complex subunit 4	0.011	0.000892264	0.054
	STX7*	Syntaxin-7	-0.014	-0.00717493	0.054
	CHMP4B*	Charged multivesicular body protein 4b	-0.016	0.00262469	0.06
	ATP5IF1*	ATPase inhibitor, mitochondrial	-0.025	-0.00214167	0.06
	SDSL*	Serine dehydratase-like	-0.01	-0.00774552	0.077
	VTA1	Vacuolar protein sorting-associated protein VTA1 homolog	-0.013	-0.0105076	0.082
	NAXE	NAD(P)H-hydrate epimerase	-0.015	-0.0105245	0.082
	C4A*	Complement C4-A	0.023	-0.0125771	0.082
	RTRAF*	RNA transcription, translation, and transport factor protein	-0.017	0.00172579	0.082
	CTLA*	Clathrin light chain A	-0.019	-0.00142373	0.082
	BIN1	Myc box-dependent-interacting protein 1	-0.014	-0.00653975	0.084
Cd	EOGT*	EGF domain-specific O-linked N-acetylglucosamine transferase	-0.000396	0.00836754	0
	TBL1XR1*	F-box-like/WD repeat-containing protein TBL1XR1	-0.000347	0.00949256	0.004
	KRT73	Keratin, type II cytoskeletal 73	-0.000456	-0.0046315	0.096
	RPS18	40S ribosomal protein S18	-0.000479	0.0122703	0.096
	RABL3*	Rab-like protein 3	-0.000493	-0.00899559	0.096
	MAPT	Microtubule-associated protein tau	0.000331	0.0019276	0.096
	MAGED2	Melanoma-associated antigen D2	-0.00029	0.016342	0.096
Pb	LSM7*	U6 snRNA-associated Sm-like protein LSm7	-0.002	0.00114288	0.001
	PPP4R3A*	Serine/threonine-protein phosphatase 4 regulatory subunit 3A	-0.001	0.000450649	0.019
	TBL1XR1*	F-box-like/WD repeat-containing protein TBL1XR1	-0.001	0.000959613	0.048
	STBD1*	Starch-binding domain-containing protein 1	-0.002	-0.0167084	0.048
	UBE2O*	(E3-independent) E2 ubiquitin-conjugating enzyme	0.001	0.00975841	0.048
	GOLGA2*	Golgin subfamily A member 2	-0.001	-0.0149755	0.048
	EMC4*	ER membrane protein complex subunit 4	-0.001	-0.00203356	0.062
	MSLN*	Mesothelin	0.002	0.0173777	0.062
	NUP50*	Nuclear pore complex protein Nup50	-0.001	0.00254009	0.062
	RBM42*	RNA-binding protein 42	-0.002	-0.0057333	0.065
	NQO2*	Ribosyldihydronicotinamide dehydrogenase [quinone]	0.001	-0.00180866	0.066
	PROC*	Vitamin K-dependent protein C	-0.002	-0.00899247	0.067
	RHCE*	Blood group Rh(CE) polypeptide	0.002	-0.000536081	0.076
	JAGN1	Protein jagunal homolog 1	-0.001	-0.00753864	0.078
	ADD2*	Beta-adducin	0.001	0.00944207	0.087
	RELCH*	RAB11-binding protein RELCH	-0.002	0.00199546	0.099
	GOLGA4*	Golgin subfamily A member 4	-0.001	-0.00530639	0.099
Mn	PSMG1*	Proteasome assembly chaperone 1	1.313	-0.00176923	0.035
	GOLGA5*	Golgin subfamily A member 5	-0.615	0.00337909	0.041
Se	EIF2B2*	Translation initiation factor eIF-2B subunit beta	-0.909	-0.00750403	0.049

## Sheet: Table S4
Supplementary Table S4. Significant MAPs from the non-sex-stratified analysis (n= 22). Multivariable linear regression models were used to identify proteins with expression associated with metals levels. Covariates include infant sex, BMI category, SES score, and smoking status. Significance was defined as a BH-adjusted p-value <0.1. Abbreviations: BH (Benjamini-Hochberg), Log2FC (Log2 Fold Chang…
Metal	Protein Name	Full Protein Name	β estimate	Log2FC	Adjusted p-value
As	UQCR10*	Cytochrome b-c1 complex subunit 9	-0.029	-0.0106052	0.007
	DNAJB12	DnaJ homolog subfamily B member 12	-0.013	-0.00530922	0.012
Cd	EOGT*	EGF domain-specific O-linked N-acetylglucosamine transferase	-0.009	0.00836754	0.022
	CIAO2A	Cytosolic iron-sulfur assembly component 2A	-0.009	-0.00313982	0.089
	RABL3*	Rab-like protein 3	-0.006	-0.00899559	0.089
	KRT73*	Keratin, type II cytoskeletal 73	0.004	-0.0046315	0.094
	AKR1C3*	Aldo-keto reductase family 1 member C3	-0.02	0.0083895	0.094
	TBL1XR1	F-box-like/WD repeat-containing protein TBL1XR1	0.009	0.00949256	0.094
Pb	PPP4R3A*	Serine/threonine-protein phosphatase 4 regulatory subunit 3A	-0.006	0.000450649	0.025
	MSLN*	Mesothelin	0.025	0.0173777	0.025
	LSM7*	U6 snRNA-associated Sm-like protein LSm7	-0.003	0.00114288	0.04
Mn	MAGEA4*	Melanoma-associated antigen 4	-0.022	-0.00406545	0.016
	GOLGA5*	Golgin subfamily A member 5	-0.02	0.00337909	0.016
	TMBIM1*	Transmembrane BAX Inhibitor Motif Containing 1	-0.017	-0.00903972	0.046
	CTSS*	Cathepsin S	0.011	-0.0108895	0.046
	FAM50A*	Protein FAM50A	-0.01	0.00190138	0.057
	MAN1B1*	Endoplasmic reticulum mannosyl-oligosaccharide 1,2-alpha-mannosidase	-0.023	0.00739057	0.057
	ADD2*	Beta-adducin	0	-0.00526828	0.057
	SULT1A3; SULT1A4	Sulfotransferase 1A3; Sulfotransferase 1A4	-0.025	-0.0120853	0.068
	RABL3*	Rab-like protein 3	-0.026	-0.0022683	0.083
	GPAA1	Glycosylphosphatidylinositol anchor attachment 1 protein	-0.011	0.00526389	0.091
	CUX1*	Homeobox protein cut-like 1	-0.001	-0.00606408	0.098
Se	PRTN3	Myeloblastin	0.073	0.0279749	0.079

## Sheet: Table S5
Supplementary Table S5. Reactome analysis results of the MAPs.
Pathway name	#Proteins found	Proteins pValue	Proteins FDR	#Reactions found	#Reactions total	Reactions ratio	Submitted proteins found	Found reaction identifiers
Female-associated MAP Reactome Findings
Immune System	21	0.0176196	0.229054	191	1659	0.116864	CTSA;CD274;ARPC1A;HUWE1;APEH;CTSS;CDC42;IGLV3-25;ACLY;GLB1;IMPDH2;TMBIM1;TCP1;GRB2;STAT6;ARIH1;SEC24C;CD44;CAP2;ATP6V1C2;SEC31A	R-HSA-8983425;R-HSA-8983424;R-HSA-2130731;R-HSA-9604738;R-HSA-9606784;R-HSA-9607301;R-HSA-5690702;R-HSA-9607304;R-HSA-389919;R-HSA-5690701;R-HSA-913424;R-HSA-879917;R-HSA-5690740;R-HSA-2076220;R-HSA-6785860;R-HSA-1031716;R-HSA-6786124;R-HSA-1031713;R-HSA-2130706;R-HSA-8950718;R-HSA-173626;R-HSA-173631;R-HSA-2730856;R-HSA-2730858;R-HSA-2730860;R-HSA-9733330;R-HSA-9733331;R-HSA-6786095;R-HSA-273084…
Innate Immune System	15	0.0150883	0.196148	88	725	0.0510707	CTSA;ARPC1A;HUWE1;APEH;CTSS;CDC42;IGLV3-25;ACLY;GLB1;IMPDH2;TMBIM1;GRB2;STAT6;CD44;ATP6V1C2	R-HSA-2424484;R-HSA-2424485;R-HSA-2424486;R-HSA-9725206;R-HSA-2424487;R-HSA-2029466;R-HSA-2424481;R-HSA-2029467;R-HSA-8852481;R-HSA-166792;R-HSA-2029458;R-HSA-2029459;R-HSA-2029456;R-HSA-2029457;R-HSA-2029454;R-HSA-2029455;R-HSA-6799350;R-HSA-2029452;R-HSA-2396599;R-HSA-2029453;R-HSA-2029451;R-HSA-2454192;R-HSA-2396594;R-HSA-2029449;R-HSA-9724685;R-HSA-2396606;R-HSA-2197691;R-HSA-2197690;R-HSA-20…
Adaptive Immune System	10	0.0359974	0.242482	44	265	0.0186672	CDC42;CTSA;IGLV3-25;CD274;HUWE1;GRB2;SEC24C;CTSS;CAP2;SEC31A	R-HSA-9606162;R-HSA-9606163;R-HSA-1236948;R-HSA-389762;R-HSA-203979;R-HSA-1112666;R-HSA-2130731;R-HSA-388814;R-HSA-2130349;R-HSA-983426;R-HSA-983425;R-HSA-9691421;R-HSA-983424;R-HSA-983709;R-HSA-983707;R-HSA-9606151;R-HSA-983703;R-HSA-5690702;R-HSA-389788;R-HSA-388828;R-HSA-2213243;R-HSA-389919;R-HSA-983700;R-HSA-5690701;R-HSA-9606159;R-HSA-983696;R-HSA-2213248;R-HSA-389348;R-HSA-5690740;R-HSA-20…
Vesicle-mediated transport	11	0.0360672	0.242482	50	252	0.0177515	IGLV3-25;COPA;GOLGA5;ARPC1A;GRB2;SBF1;SEC24C;PAFAH1B1;CAP2;SEC31A	R-HSA-8868230;R-HSA-5694421;R-HSA-5694418;R-HSA-5694417;R-HSA-8868236;R-HSA-8847635;R-HSA-5694413;R-HSA-8871194;R-HSA-8871193;R-HSA-5694409;R-HSA-8876837;R-HSA-6807877;R-HSA-6807875;R-HSA-6807872;R-HSA-8867756;R-HSA-8868651;R-HSA-8867754;R-HSA-8868648;R-HSA-5694439;R-HSA-8868661;R-HSA-5694436;R-HSA-8868660;R-HSA-8868659;R-HSA-8868658;R-HSA-5694435;R-HSA-5694446;R-HSA-8869438;R-HSA-5694441;R-HSA-8…
Signaling by Rho GTPases	10	0.0314975	0.242482	47	203	0.0142998	CDC42;CCT6A;TPM4;ARPC1A;GRB2;CCT7;PAFAH1B1;KTN1;CAP2	R-HSA-5665686;R-HSA-5665751;R-HSA-2029466;R-HSA-5672083;R-HSA-9013004;R-HSA-5666129;R-HSA-9018766;R-HSA-9014467;R-HSA-2029456;R-HSA-9013145;R-HSA-9018778;R-HSA-9692800;R-HSA-9693125;R-HSA-9696266;R-HSA-9692809;R-HSA-2197691;R-HSA-2197690;R-HSA-442586;R-HSA-9693198;R-HSA-5626507;R-HSA-9696268;R-HSA-9014294;R-HSA-5672329;R-HSA-9013161;R-HSA-5626549;R-HSA-8981931;R-HSA-2197698;R-HSA-9018794;R-HSA-44…
Signaling by Rho GTPases, Miro GTPases and RHOBTB3	10	0.0358537	0.242482	47	212	0.0149338	CDC42;CCT6A;TPM4;ARPC1A;GRB2;CCT7;PAFAH1B1;KTN1;CAP2	R-HSA-5665686;R-HSA-5665751;R-HSA-2029466;R-HSA-5672083;R-HSA-9013004;R-HSA-5666129;R-HSA-9018766;R-HSA-9014467;R-HSA-2029456;R-HSA-9013145;R-HSA-9018778;R-HSA-9692800;R-HSA-9693125;R-HSA-9696266;R-HSA-9692809;R-HSA-2197691;R-HSA-2197690;R-HSA-442586;R-HSA-9693198;R-HSA-5626507;R-HSA-9696268;R-HSA-9014294;R-HSA-5672329;R-HSA-9013161;R-HSA-5626549;R-HSA-8981931;R-HSA-2197698;R-HSA-9018794;R-HSA-44…
Neutrophil degranulation	9	0.00771334	0.123413	6	10	0.000704424	CTSA;ACLY;GLB1;IMPDH2;TMBIM1;HUWE1;APEH;CTSS;CD44	R-HSA-6798743;R-HSA-6799350;R-HSA-6800434;R-HSA-6798751;R-HSA-6798748;R-HSA-6798745
Asparagine N-linked glycosylation	7	0.0326089	0.242482	27	144	0.0101437	CTSA;COPA;GLB1;MAN1B1;SEC24C;CAP2;SEC31A	R-HSA-5694421;R-HSA-5694418;R-HSA-203973;R-HSA-5694417;R-HSA-6809006;R-HSA-6809003;R-HSA-6809011;R-HSA-6809010;R-HSA-5694413;R-HSA-5694409;R-HSA-901074;R-HSA-901036;R-HSA-6807877;R-HSA-901039;R-HSA-6807875;R-HSA-6807872;R-HSA-5694527;R-HSA-204008;R-HSA-5694522;R-HSA-901024;R-HSA-5694439;R-HSA-5694436;R-HSA-5694435;R-HSA-5694446;R-HSA-4084999;R-HSA-9638120;R-HSA-5694441
RHO GTPase cycle	7	0.0485231	0.242482	23	91	0.00641026	CDC42;CCT6A;TPM4;GRB2;CCT7;KTN1;CAP2	R-HSA-9013161;R-HSA-9018794;R-HSA-9013004;R-HSA-9018766;R-HSA-9018787;R-HSA-9014467;R-HSA-9017507;R-HSA-9013157;R-HSA-9013159;R-HSA-9013158;R-HSA-9013145;R-HSA-9018808;R-HSA-9018778;R-HSA-9692800;R-HSA-9018746;R-HSA-9691174;R-HSA-9693125;R-HSA-9014449;R-HSA-9696266;R-HSA-9692809;R-HSA-9693198;R-HSA-9696268;R-HSA-9014294
Leishmania phagocytosis	6	0.00100212	0.0786648	22	27	0.00190194	CDC42;IGLV3-25;ARPC1A;GRB2	R-HSA-9664275;R-HSA-9664273;R-HSA-2197698;R-HSA-2029466;R-HSA-9664406;R-HSA-442592;R-HSA-1861595;R-HSA-9666458;R-HSA-9666426;R-HSA-9666425;R-HSA-9666430;R-HSA-9666428;R-HSA-9666435;R-HSA-9666433;R-HSA-9664261;R-HSA-9670155;R-HSA-2197691;R-HSA-2197690;R-HSA-2029445;R-HSA-442586;R-HSA-9664397;R-HSA-2029473
FCGR3A-mediated phagocytosis	6	0.00100212	0.0786648	22	27	0.00190194	CDC42;IGLV3-25;ARPC1A;GRB2	R-HSA-9664275;R-HSA-9664273;R-HSA-2197698;R-HSA-2029466;R-HSA-9664406;R-HSA-442592;R-HSA-1861595;R-HSA-9666458;R-HSA-9666426;R-HSA-9666425;R-HSA-9666430;R-HSA-9666428;R-HSA-9666435;R-HSA-9666433;R-HSA-9664261;R-HSA-9670155;R-HSA-2197691;R-HSA-2197690;R-HSA-2029445;R-HSA-442586;R-HSA-9664397;R-HSA-2029473
Parasite infection	6	0.00100212	0.0786648	22	27	0.00190194	CDC42;IGLV3-25;ARPC1A;GRB2	R-HSA-9664275;R-HSA-9664273;R-HSA-2197698;R-HSA-2029466;R-HSA-9664406;R-HSA-442592;R-HSA-1861595;R-HSA-9666458;R-HSA-9666426;R-HSA-9666425;R-HSA-9666430;R-HSA-9666428;R-HSA-9666435;R-HSA-9666433;R-HSA-9664261;R-HSA-9670155;R-HSA-2197691;R-HSA-2197690;R-HSA-2029445;R-HSA-442586;R-HSA-9664397;R-HSA-2029473
Regulation of actin dynamics for phagocytic cup formation	6	0.00103506	0.0786648	17	24	0.00169062	CDC42;IGLV3-25;ARPC1A;GRB2	R-HSA-2197697;R-HSA-2197698;R-HSA-2029466;R-HSA-2029467;R-HSA-442592;R-HSA-1861595;R-HSA-2029458;R-HSA-2029456;R-HSA-2029454;R-HSA-2029453;R-HSA-2029451;R-HSA-2029476;R-HSA-2197691;R-HSA-2197690;R-HSA-2029445;R-HSA-442586;R-HSA-2029473
Fcgamma receptor (FCGR) dependent phagocytosis	6	0.00281286	0.0869916	28	42	0.00295858	CDC42;IGLV3-25;ARPC1A;GRB2	R-HSA-2029466;R-HSA-2029467;R-HSA-2029272;R-HSA-1861595;R-HSA-2029273;R-HSA-2029270;R-HSA-2029271;R-HSA-2029268;R-HSA-2029458;R-HSA-2029459;R-HSA-2029456;R-HSA-2029457;R-HSA-2029454;R-HSA-2029455;R-HSA-2029452;R-HSA-2029453;R-HSA-2029451;R-HSA-2029449;R-HSA-2197691;R-HSA-2197690;R-HSA-2029445;R-HSA-442586;R-HSA-2197697;R-HSA-2197698;R-HSA-442592;R-HSA-1861621;R-HSA-2029476;R-HSA-2029473
The citric acid (TCA) cycle and respiratory electron transport	6	0.00764856	0.123413	13	67	0.00471964	SLC16A1;NDUFS8;NDUFB10;NDUFB3;UQCR10;UQCRH	R-HSA-6800868;R-HSA-6799203;R-HSA-6799202;R-HSA-164651;R-HSA-6799179;R-HSA-6788523;R-HSA-6799178;R-HSA-373867;R-HSA-6799191;R-HSA-163217;R-HSA-373875;R-HSA-6799197;R-HSA-6799196
Parasitic Infection Pathways	6	0.0221965	0.242482	27	95	0.00669203	CDC42;IGLV3-25;ARPC1A;GRB2	R-HSA-9664275;R-HSA-9664273;R-HSA-2029466;R-HSA-9664278;R-HSA-9664406;R-HSA-1861595;R-HSA-9666458;R-HSA-9664285;R-HSA-9666435;R-HSA-9666433;R-HSA-9664261;R-HSA-9670155;R-HSA-2197691;R-HSA-2197690;R-HSA-2029445;R-HSA-9664271;R-HSA-442586;R-HSA-9664270;R-HSA-9664397;R-HSA-9664268;R-HSA-2197698;R-HSA-442592;R-HSA-9666426;R-HSA-9666425;R-HSA-9666430;R-HSA-9666428;R-HSA-2029473
Leishmania infection	6	0.0221965	0.242482	27	95	0.00669203	CDC42;IGLV3-25;ARPC1A;GRB2	R-HSA-9664275;R-HSA-9664273;R-HSA-2029466;R-HSA-9664278;R-HSA-9664406;R-HSA-1861595;R-HSA-9666458;R-HSA-9664285;R-HSA-9666435;R-HSA-9666433;R-HSA-9664261;R-HSA-9670155;R-HSA-2197691;R-HSA-2197690;R-HSA-2029445;R-HSA-9664271;R-HSA-442586;R-HSA-9664270;R-HSA-9664397;R-HSA-9664268;R-HSA-2197698;R-HSA-442592;R-HSA-9666426;R-HSA-9666425;R-HSA-9666430;R-HSA-9666428;R-HSA-2029473
RHO GTPase Effectors	6	0.0302768	0.242482	24	113	0.00795999	CDC42;ARPC1A;GRB2;PAFAH1B1;KTN1	R-HSA-5665686;R-HSA-5626549;R-HSA-5665751;R-HSA-8981931;R-HSA-2197698;R-HSA-2029466;R-HSA-5672083;R-HSA-442592;R-HSA-5666160;R-HSA-5672304;R-HSA-5666129;R-HSA-5665727;R-HSA-5627775;R-HSA-2029456;R-HSA-5666169;R-HSA-8981926;R-HSA-5626469;R-HSA-5625959;R-HSA-2197691;R-HSA-2197690;R-HSA-442586;R-HSA-5626507;R-HSA-5672329;R-HSA-2029473
Insulin-like Growth Factor-2 mRNA Binding Proteins (IGF2BPs/IMPs/VICKZs) bind RNA	5	5.0082e-08	2.69441e-05	2	3	0.000211327	CD44	R-HSA-428287;R-HSA-428296
Respiratory electron transport	5	0.00170172	0.0816826	11	19	0.00133841	NDUFS8;NDUFB10;NDUFB3;UQCR10;UQCRH	R-HSA-6799191;R-HSA-163217;R-HSA-6800868;R-HSA-6799203;R-HSA-6799202;R-HSA-164651;R-HSA-6799197;R-HSA-6799196;R-HSA-6799179;R-HSA-6788523;R-HSA-6799178
MHC class II antigen presentation	5	0.00322613	0.0869916	6	26	0.0018315	CTSA;SEC24C;CTSS;CAP2;SEC31A	R-HSA-2213248;R-HSA-2130706;R-HSA-2130504;R-HSA-2213243;R-HSA-2130731;R-HSA-2130349
Respiratory electron transport, ATP synthesis by chemiosmotic coupling, and heat production by uncoupling proteins.	5	0.00512344	0.108125	11	31	0.00218371	NDUFS8;NDUFB10;NDUFB3;UQCR10;UQCRH	R-HSA-6799191;R-HSA-163217;R-HSA-6800868;R-HSA-6799203;R-HSA-6799202;R-HSA-164651;R-HSA-6799197;R-HSA-6799196;R-HSA-6799179;R-HSA-6788523;R-HSA-6799178
Unfolded Protein Response (UPR)	5	0.00540627	0.108125	4	94	0.00662158	EIF2S3;SULT1A3;SEC31A	R-HSA-381111;R-HSA-1791133;R-HSA-381128;R-HSA-1791108
Cell surface interactions at the vascular wall	5	0.0384419	0.242482	6	65	0.00457875	IGLV3-25;SLC16A1;GRB2;CD44	R-HSA-210977;R-HSA-204871;R-HSA-2870221;R-HSA-204392;R-HSA-8858428;R-HSA-210974
RHO GTPases Activate WASPs and WAVEs	4	0.000236573	0.0423466	7	10	0.000704424	CDC42;ARPC1A;GRB2	R-HSA-2197698;R-HSA-2029466;R-HSA-442592;R-HSA-2197691;R-HSA-2197690;R-HSA-442586;R-HSA-2029473
Gene and protein expression by JAK-STAT signaling after Interleukin-12 stimulation	4	0.00199525	0.0818053	2	36	0.00253593	CDC42;TCP1	R-HSA-8950637;R-HSA-8950718
Interleukin-12 signaling	4	0.00329434	0.0869916	2	56	0.00394477	CDC42;TCP1	R-HSA-8950637;R-HSA-8950718
XBP1(S) activates chaperone genes	4	0.00507634	0.108125	2	47	0.00331079	SULT1A3;SEC31A	R-HSA-1791133;R-HSA-1791108
Interleukin-12 family signaling	4	0.00526479	0.108125	2	114	0.00803043	CDC42;TCP1	R-HSA-8950637;R-HSA-8950718
IRE1alpha activates chaperones	4	0.00627752	0.119273	2	53	0.00373345	SULT1A3;SEC31A	R-HSA-1791133;R-HSA-1791108
ER to Golgi Anterograde Transport	4	0.0310745	0.242482	21	39	0.00274725	COPA;SEC24C;CAP2;SEC31A	R-HSA-6807877;R-HSA-5694421;R-HSA-5694418;R-HSA-6807875;R-HSA-203973;R-HSA-5694417;R-HSA-6807872;R-HSA-5694527;R-HSA-6809006;R-HSA-204008;R-HSA-5694522;R-HSA-6809003;R-HSA-5694439;R-HSA-5694436;R-HSA-6809011;R-HSA-5694435;R-HSA-6809010;R-HSA-5694446;R-HSA-5694413;R-HSA-5694441;R-HSA-5694409
Folding of actin by CCT/TriC	3	0.00012336	0.0331838	2	2	0.000140885	CCT6A;TCP1;CCT7	R-HSA-390453;R-HSA-390459
Prefoldin mediated transfer of substrate to CCT/TriC	3	0.00125997	0.0816826	1	2	0.000140885	CCT6A;TCP1;CCT7	R-HSA-389970
Formation of tubulin folding intermediates by CCT/TriC	3	0.00138764	0.0816826	2	2	0.000140885	CCT6A;TCP1;CCT7	R-HSA-389954;R-HSA-389961
Cooperation of Prefoldin and TriC/CCT in actin and tubulin folding	3	0.00251045	0.0869916	5	6	0.000422654	CCT6A;TCP1;CCT7	R-HSA-390453;R-HSA-389970;R-HSA-389954;R-HSA-389961;R-HSA-390459
Association of TriC/CCT with target proteins during biosynthesis	3	0.00312306	0.0869916	2	2	0.000140885	CCT6A;TCP1;CCT7	R-HSA-390470;R-HSA-391266
Cooperation of PDCL (PhLP1) and TRiC/CCT in G-protein beta folding	3	0.00334583	0.0869916	8	11	0.000774866	CCT6A;TCP1;CCT7	R-HSA-6814119;R-HSA-8850534;R-HSA-8850529;R-HSA-8850527;R-HSA-6814124;R-HSA-8850539;R-HSA-6814121;R-HSA-6814120
Diseases associated with N-glycosylation of proteins	3	0.00460469	0.108125	5	24	0.00169062	CTSA;GLB1;MAN1B1	R-HSA-9036008;R-HSA-9036011;R-HSA-4793949;R-HSA-9036012;R-HSA-4341669
EPHB-mediated forward signaling	3	0.00644897	0.12253	3	26	0.0018315	CDC42;ARPC1A	R-HSA-3928601;R-HSA-3928632;R-HSA-3928595
Complex I biogenesis	3	0.0090862	0.145379	9	13	0.000915751	NDUFS8;NDUFB10;NDUFB3	R-HSA-6799191;R-HSA-6800868;R-HSA-6799203;R-HSA-6799202;R-HSA-6799197;R-HSA-6799196;R-HSA-6799179;R-HSA-6788523;R-HSA-6799178
Signaling by ALK fusions and activated point mutants	3	0.0122699	0.171778	4	29	0.00204283	TPM4;GRB2;SEC31A	R-HSA-9700181;R-HSA-9710914;R-HSA-9700179;R-HSA-9724099
Signaling by ALK in cancer	3	0.0122699	0.171778	4	37	0.00260637	TPM4;GRB2;SEC31A	R-HSA-9700181;R-HSA-9710914;R-HSA-9700179;R-HSA-9724099
Glycosphingolipid metabolism	3	0.0245067	0.242482	3	32	0.00225416	CTSA;GLB1	R-HSA-1605624;R-HSA-1606312;R-HSA-1605724
Costimulation by the CD28 family	3	0.0252426	0.242482	11	35	0.00246548	CDC42;CD274;GRB2	R-HSA-389348;R-HSA-389350;R-HSA-389762;R-HSA-389788;R-HSA-388828;R-HSA-389919;R-HSA-389759;R-HSA-388814;R-HSA-389758;R-HSA-389352;R-HSA-389354
Chaperonin-mediated protein folding	3	0.0323973	0.242482	15	19	0.00133841	CCT6A;TCP1;CCT7	R-HSA-6814119;R-HSA-8850534;R-HSA-390470;R-HSA-8850529;R-HSA-391266;R-HSA-389954;R-HSA-6814124;R-HSA-389961;R-HSA-8850539;R-HSA-6814121;R-HSA-6814120;R-HSA-390453;R-HSA-389970;R-HSA-8850527;R-HSA-390459
Protein folding	3	0.0376945	0.242482	15	28	0.00197239	CCT6A;TCP1;CCT7	R-HSA-6814119;R-HSA-8850534;R-HSA-390470;R-HSA-8850529;R-HSA-391266;R-HSA-389954;R-HSA-6814124;R-HSA-389961;R-HSA-8850539;R-HSA-6814121;R-HSA-6814120;R-HSA-390453;R-HSA-389970;R-HSA-8850527;R-HSA-390459
EPH-Ephrin signaling	3	0.0376945	0.242482	3	56	0.00394477	CDC42;ARPC1A	R-HSA-3928601;R-HSA-3928632;R-HSA-3928595
Role of LAT2/NTAL/LAB on calcium mobilization	3	0.0424262	0.242482	6	7	0.000493097	IGLV3-25;GRB2	R-HSA-2730842;R-HSA-2730860;R-HSA-2730848;R-HSA-2730837;R-HSA-2730884;R-HSA-2730870
Defective NEU1 causes sialidosis	2	0.00157601	0.0816826	1	1	7.04424e-05	CTSA;GLB1	R-HSA-4341669
ChREBP activates metabolic gene expression	2	0.00198532	0.0818053	1	6	0.000422654	ACLY	R-HSA-163770
Attachment of GPI anchor to uPAR	2	0.00243958	0.0869916	1	2	0.000140885	PIGS;GPAA1	R-HSA-162836
RHO GTPases activate KTN1	2	0.00348031	0.0870078	2	2	0.000140885	CDC42;KTN1	R-HSA-5625959;R-HSA-5672083
CD28 dependent Vav1 pathway	2	0.00682378	0.122828	6	6	0.000422654	CDC42;GRB2	R-HSA-389348;R-HSA-389350;R-HSA-389788;R-HSA-388814;R-HSA-389352;R-HSA-389354
STAT3 nuclear events downstream of ALK signaling	2	0.00761465	0.123413	2	10	0.000704424	CD274	R-HSA-9701537;R-HSA-9701562
Uptake and function of anthrax toxins	2	0.0111653	0.16748	3	20	0.00140885	PDCD6IP;MAP2K2	R-HSA-5210943;R-HSA-5211356;R-HSA-5210947
Keratan sulfate degradation	2	0.0111653	0.16748	1	7	0.000493097	GLB1	R-HSA-1630306
RHOBTB2 GTPase cycle	2	0.0131649	0.184308	1	2	0.000140885	CCT6A;CCT7	R-HSA-9018787
BBSome-mediated cargo-targeting to cilium	2	0.0142187	0.184843	5	5	0.000352212	TCP1;ARIH1	R-HSA-5617815;R-HSA-5624129;R-HSA-5624125;R-HSA-5624127;R-HSA-5624126
RHOBTB GTPase Cycle	2	0.0280222	0.242482	2	4	0.00028177	CCT6A;CCT7	R-HSA-9018778;R-HSA-9018787
EGFR downregulation	2	0.0294645	0.242482	12	22	0.00154973	CDC42;GRB2	R-HSA-8867047;R-HSA-183058;R-HSA-182994;R-HSA-8867044;R-HSA-183094;R-HSA-8867041;R-HSA-183002;R-HSA-183067;R-HSA-8951490;R-HSA-183052;R-HSA-183084;R-HSA-183036
Downstream signal transduction	2	0.0294645	0.242482	3	16	0.00112708	GRB2;STAT6	R-HSA-186834;R-HSA-186826;R-HSA-380782
RHOV GTPase cycle	2	0.032436	0.242482	1	2	0.000140885	CDC42;TPM4	R-HSA-9018794
CD28 co-stimulation	2	0.0355199	0.242482	6	19	0.00133841	CDC42;GRB2	R-HSA-389348;R-HSA-389350;R-HSA-389788;R-HSA-388814;R-HSA-389352;R-HSA-389354
Antigen Presentation: Folding, assembly and peptide loading of class I MHC	2	0.0355199	0.242482	5	16	0.00112708	SEC24C;SEC31A	R-HSA-983422;R-HSA-203979;R-HSA-983426;R-HSA-983425;R-HSA-983424
Signalling to ERKs	2	0.0371029	0.242482	6	32	0.00225416	MAP2K2;GRB2	R-HSA-5685366;R-HSA-5686071;R-HSA-9610154;R-HSA-9610152;R-HSA-9610153;R-HSA-9610156
FLT3 signaling in disease	2	0.0387126	0.242482	19	52	0.003663	GRB2	R-HSA-9698003;R-HSA-9698000;R-HSA-9698007;R-HSA-9703440;R-HSA-9703441;R-HSA-9698005;R-HSA-9703442;R-HSA-9698008;R-HSA-9698174;R-HSA-9698013;R-HSA-9698179;R-HSA-9695841;R-HSA-9703430;R-HSA-9695845;R-HSA-9703438;R-HSA-9703439;R-HSA-9698029;R-HSA-9695853;R-HSA-9703434
Signaling by ALK	2	0.0387126	0.242482	2	40	0.0028177	CD274	R-HSA-9701537;R-HSA-9701562
RHOU GTPase cycle	2	0.0403486	0.242482	1	4	0.00028177	CDC42;GRB2	R-HSA-9018766
HS-GAG degradation	2	0.0403486	0.242482	1	14	0.000986193	GLB1	R-HSA-2090079
Interleukin-2 family signaling	2	0.0454096	0.242482	9	59	0.0041561	GRB2	R-HSA-508247;R-HSA-8983384;R-HSA-453111;R-HSA-912527;R-HSA-453104;R-HSA-8983425;R-HSA-8983424;R-HSA-8983394;R-HSA-913424
Defective MAN1B1 causes MRT15	1	0.02833	0.242482	4	4	0.00028177	MAN1B1	R-HSA-9036008;R-HSA-9036011;R-HSA-4793949;R-HSA-9036012
MPS IV - Morquio syndrome B	1	0.02833	0.242482	2	2	0.000140885	GLB1	R-HSA-9036061;R-HSA-2265534
STAT6-mediated induction of chemokines	1	0.0352873	0.242482	6	6	0.000422654	STAT6	R-HSA-3249379;R-HSA-3249378;R-HSA-3249371;R-HSA-3249370;R-HSA-3249372;R-HSA-3249390
MET activates PTPN11	1	0.0352873	0.242482	1	1	7.04424e-05	GRB2	R-HSA-8865994
Signaling by MAP2K mutants	1	0.0421953	0.242482	1	1	7.04424e-05	MAP2K2	R-HSA-9652165
Male-associated MAP Reactome Findings
Membrane Trafficking	6	0.0166241	0.222427	25	219	0.0154269	GOLGA2;GOLGA4;GOLGA5;BIN1;VTA1;CHMP4B	R-HSA-6811431;R-HSA-8868230;R-HSA-5694418;R-HSA-6809006;R-HSA-917700;R-HSA-8868236;R-HSA-6809011;R-HSA-8847635;R-HSA-6809010;R-HSA-8871194;R-HSA-8871193;R-HSA-8868651;R-HSA-6814091;R-HSA-8867754;R-HSA-8868648;R-HSA-8868661;R-HSA-917693;R-HSA-8868660;R-HSA-8868659;R-HSA-8868658;R-HSA-5694446;R-HSA-8869438;R-HSA-6814682;R-HSA-5694441;R-HSA-8847544
Vesicle-mediated transport	6	0.0416659	0.222427	25	252	0.0177515	GOLGA2;GOLGA4;GOLGA5;BIN1;VTA1;CHMP4B	R-HSA-6811431;R-HSA-8868230;R-HSA-5694418;R-HSA-6809006;R-HSA-917700;R-HSA-8868236;R-HSA-6809011;R-HSA-8847635;R-HSA-6809010;R-HSA-8871194;R-HSA-8871193;R-HSA-8868651;R-HSA-6814091;R-HSA-8867754;R-HSA-8868648;R-HSA-8868661;R-HSA-917693;R-HSA-8868660;R-HSA-8868659;R-HSA-8868658;R-HSA-5694446;R-HSA-8869438;R-HSA-6814682;R-HSA-5694441;R-HSA-8847544
Metabolism of RNA	6	0.0420789	0.222427	32	189	0.0133136	LSM7;RPS18;BIN1;NUP50;RBM42;RTRAF	R-HSA-9770132;R-HSA-159046;R-HSA-9770131;R-HSA-9770141;R-HSA-159050;R-HSA-9770847;R-HSA-9770142;R-HSA-927813;R-HSA-111439;R-HSA-6791223;R-HSA-927836;R-HSA-77587;R-HSA-429845;R-HSA-191825;R-HSA-158481;R-HSA-191830;R-HSA-927832;R-HSA-158484;R-HSA-75097;R-HSA-75096;R-HSA-75098;R-HSA-77594;R-HSA-429978;R-HSA-6783483;R-HSA-927889;R-HSA-429860;R-HSA-927789;R-HSA-5696816;R-HSA-9770236;R-HSA-158441;R-HSA…
Processing of Capped Intron-Containing Pre-mRNA	4	0.0137199	0.222427	19	34	0.00239504	LSM7;BIN1;NUP50;RBM42	R-HSA-9770132;R-HSA-159046;R-HSA-9770131;R-HSA-9770141;R-HSA-159050;R-HSA-9770236;R-HSA-9770847;R-HSA-9770142;R-HSA-158441;R-HSA-158447;R-HSA-111439;R-HSA-77587;R-HSA-158481;R-HSA-9770145;R-HSA-158484;R-HSA-75097;R-HSA-75096;R-HSA-75098;R-HSA-77594
Post-translational protein phosphorylation	3	0.00474859	0.222427	1	1	7.04424e-05	C4A;PROC;MSLN	R-HSA-8952289
Initial triggering of complement	3	0.00618807	0.222427	6	21	0.00147929	C4A;IGHG4	R-HSA-166753;R-HSA-173626;R-HSA-166795;R-HSA-166792;R-HSA-173631;R-HSA-981713
Regulation of Insulin-like Growth Factor (IGF) transport and uptake by Insulin-like Growth Factor Binding Proteins (IGFBPs)	3	0.0072259	0.222427	1	14	0.000986193	C4A;PROC;MSLN	R-HSA-8952289
Regulation of Complement cascade	3	0.00923294	0.222427	17	42	0.00295858	C4A;IGHG4	R-HSA-977615;R-HSA-8852481;R-HSA-981637;R-HSA-2855047;R-HSA-977602;R-HSA-8852266;R-HSA-977375;R-HSA-981535;R-HSA-9021306;R-HSA-977629;R-HSA-977626;R-HSA-981658;R-HSA-8951486;R-HSA-981621;R-HSA-977619;R-HSA-981680;R-HSA-981648
Complement cascade	3	0.0125849	0.222427	26	72	0.00507185	C4A;IGHG4	R-HSA-977615;R-HSA-8852481;R-HSA-173636;R-HSA-166795;R-HSA-166792;R-HSA-981637;R-HSA-977602;R-HSA-977375;R-HSA-981535;R-HSA-977629;R-HSA-977626;R-HSA-981658;R-HSA-977619;R-HSA-981648;R-HSA-981713;R-HSA-166753;R-HSA-166817;R-HSA-2855047;R-HSA-8852266;R-HSA-173680;R-HSA-9021306;R-HSA-8951486;R-HSA-173626;R-HSA-981621;R-HSA-173631;R-HSA-981680
Late Phase of HIV Life Cycle	3	0.0134622	0.222427	4	78	0.00549451	NUP50;VTA1;CHMP4B	R-HSA-3159232;R-HSA-165043;R-HSA-165047;R-HSA-3159227
HIV Life Cycle	3	0.0170586	0.222427	4	117	0.00824176	NUP50;VTA1;CHMP4B	R-HSA-3159232;R-HSA-165043;R-HSA-165047;R-HSA-3159227
mRNA Splicing - Major Pathway	3	0.0283653	0.222427	7	10	0.000704424	LSM7;BIN1;RBM42	R-HSA-9770132;R-HSA-9770145;R-HSA-9770131;R-HSA-9770141;R-HSA-9770236;R-HSA-9770847;R-HSA-9770142
mRNA Splicing	3	0.0322284	0.222427	7	15	0.00105664	LSM7;BIN1;RBM42	R-HSA-9770132;R-HSA-9770145;R-HSA-9770131;R-HSA-9770141;R-HSA-9770236;R-HSA-9770847;R-HSA-9770142
HIV Infection	3	0.0466955	0.222427	7	160	0.0112708	NUP50;VTA1;CHMP4B	R-HSA-3159232;R-HSA-165043;R-HSA-180710;R-HSA-165047;R-HSA-3159227;R-HSA-180622;R-HSA-180732
Rhesus blood group biosynthesis	2	7.45366e-05	0.0201994	1	2	0.000140885	RHCE	R-HSA-9038653
Activation of C3 and C5	2	0.00022692	0.0306342	3	4	0.00028177	C4A	R-HSA-173680;R-HSA-166817;R-HSA-173636
Endosomal Sorting Complex Required For Transport (ESCRT)	2	0.00536871	0.222427	2	4	0.00028177	VTA1;CHMP4B	R-HSA-917693;R-HSA-917700
Budding and maturation of HIV virion	2	0.0059763	0.222427	2	4	0.00028177	VTA1;CHMP4B	R-HSA-3159232;R-HSA-3159227
Blood group systems biosynthesis	2	0.0114623	0.222427	1	22	0.00154973	RHCE	R-HSA-9038653
HDACs deacetylate histones	2	0.0164668	0.222427	3	5	0.000352212	BIN1;TBL1XR1	R-HSA-3777129;R-HSA-9679787;R-HSA-3769447
tRNA processing in the nucleus	2	0.0200537	0.222427	2	7	0.000493097	NUP50;RTRAF	R-HSA-5696816;R-HSA-6783483
Signaling by membrane-tethered fusions of PDGFRA or PDGFRB	1	0.0214548	0.222427	2	2	0.000140885	GOLGA4	R-HSA-9673761;R-HSA-9673760
Loss of MECP2 binding ability to the NCoR/SMRT complex	1	0.0244827	0.222427	1	1	7.04424e-05	TBL1XR1	R-HSA-9005585
Transport of gamma-carboxylated protein precursors from the endoplasmic reticulum to the Golgi apparatus	1	0.0275015	0.222427	1	9	0.000633981	PROC	R-HSA-159762
Recycling of eIF2:GDP	1	0.0305111	0.222427	2	2	0.000140885	EIF2B2	R-HSA-72722;R-HSA-72670
Removal of aminoterminal propeptides from gamma-carboxylated proteins	1	0.0305111	0.222427	1	9	0.000633981	PROC	R-HSA-159771
Caspase-mediated cleavage of cytoskeletal proteins	1	0.0365031	0.222427	1	10	0.000704424	MAPT	R-HSA-201629
Gamma-carboxylation of protein precursors	1	0.0454231	0.222427	1	9	0.000633981	PROC	R-HSA-159795
Disorders of Developmental Biology	1	0.0483785	0.222427	1	5	0.000352212	TBL1XR1	R-HSA-9005585
Pervasive developmental disorders	1	0.0483785	0.222427	1	5	0.000352212	TBL1XR1	R-HSA-9005585
Disorders of Nervous System Development	1	0.0483785	0.222427	1	5	0.000352212	TBL1XR1	R-HSA-9005585
Loss of function of MECP2 in Rett syndrome	1	0.0483785	0.222427	1	5	0.000352212	TBL1XR1	R-HSA-9005585
Gamma-carboxylation, transport, and amino-terminal cleavage of proteins	1	0.0483785	0.222427	3	27	0.00190194	PROC	R-HSA-159762;R-HSA-159795;R-HSA-159771

## Sheet: Table S6
Supplementary Table S6. Transcriptional Regulator Analysis Results. Transcriptional regulators are significant at p<0.05
Upstream Regulator	Expr Log Ratio	Molecule Type	Activation z-score	p-value	Target molecules in dataset
Female MAPs Transcriptional Regulators
DLX1		transcription regulator		0.00198	CAP2,CD44,COPA
ARID4B		transcription regulator		0.00421	GLB1
NIPBL		transcription regulator		0.00421	CD274
ZFP36L2		transcription regulator		0.00421	CD274
ZNF319		transcription regulator		0.00421	CD274
TBX3		transcription regulator		0.00841	CD274
PDX1		transcription regulator		0.0129	CD44,CRELD2
MITF		transcription regulator		0.0133	ALDH16A1,CD44,HMBS
JUNB		transcription regulator		0.0155	CD274,CD44
IRF2BP2		transcription regulator		0.0167	CD274
KHDRBS1		transcription regulator		0.0167	CD44
CTCF		transcription regulator		0.0175	CD274,PBXIP1
SREBF1		transcription regulator		0.0191	ACLY,CAP2,GLB1
ARID2		transcription regulator		0.0209	CD274
HSF1		transcription regulator		0.0226	CD274,STAT6,TCP1
HDAC7		transcription regulator		0.025	CD44
IRF6		transcription regulator		0.025	CD274
NFE2		transcription regulator		0.025	HMBS
TRIM29		transcription regulator		0.025	CD44
KLF1		transcription regulator		0.0291	CD44
BCL6		transcription regulator		0.0334	CD274,CD44
GLI1		transcription regulator	-1	0.0409	ATP6V1C2,CD44,HUWE1,KTN1,RPL30
TFAP4		transcription regulator		0.0454	CD44
ARID1A		transcription regulator		0.047	APEH,CD274,STAT6
Male MAPs Transcriptional Regulators
MYT1		transcription regulator		0.00392	MAPT
SRSF2		transcription regulator		0.00588	MAPT
EHMT1		transcription regulator		0.0165	MSLN,SDSL
E2F4		transcription regulator		0.0412	EIF2B2,EMC4

## Sheet: Table S7
Supplementary Table S7. Associations and correlations of MAPs with select pregnancy. Significance is defined as BH adjusted p<0.05. Abbreviations: BH (Benjamini-Hochberg), GA (gestational age), PW (placental weight)
Metal	Abbreviated Name	GA corr	GA adj-p	PW corr	PW adj-p
Female-associated MAPs
As	UQCR10	0.0513	0.9457	-0.0704	0.8753
	TIMM13	0.1644	0.4959	0.1741	0.6135
	TMCO1	-0.0376	0.9565	-0.0976	0.8753
Pb	IRGQ	0.1312	0.6467	0.1348	0.7887
	SPAG7	0.0912	0.8313	-0.0243	0.9581
	SPINT2	0.2109	0.3113	0.1469	0.7473
	MAP2K2	-0.0448	0.9457	0.0879	0.8753
	CYB5A	-0.1077	0.8006	-0.0453	0.9503
	RPL30	0.0072	0.9923	0.062	0.8753
	CCT7	-0.0162	0.9858	0.0774	0.8753
	CD44	0.0137	0.9858	-0.0758	0.8753
	TCP1	-0.0448	0.9457	0.1457	0.7473
	MRPL13	-0.1757	0.4402	-0.1697	0.6135
	UQCRH	-0.0479	0.9457	-0.1166	0.8533
	PDCD6IP	-0.0473	0.9457	0.0033	0.9928
	COA7	0.0686	0.9342	0.0287	0.9581
	ARPC1A	-0.0329	0.9683	-0.1208	0.8533
	PBXIP1	-0.0318	0.9683	-0.0626	0.8753
	TXNDC12	0.0952	0.8098	-0.0137	0.9581
	NFU1	0.0449	0.9457	-0.0129	0.9581
	NHLRC2	-0.039	0.9565	0.1613	0.6359
	KTN1	-0.0862	0.8313	-0.029	0.9581
	GLB1	-0.2402	0.1586	0.0041	0.9928
	TACSTD2	0.1125	0.8006	-0.1242	0.8533
	NDUFB10	-0.0283	0.9732	0.1969	0.6135
	CCT6A	-0.0294	0.9732	0.1966	0.6135
	HUWE1	-0.0389	0.9565	0.0954	0.8753
	RCN2	0.0604	0.9457	-0.0326	0.9581
	WDR77	0.0001	0.999	0.0309	0.9581
	NCCRP1	0.3275	0.0387	-0.0749	0.8753
	AKR1B1	-0.0431	0.9474	0.1174	0.8533
	PAFAH1B1	-0.0006	0.999	0.016	0.9581
	CTSA	0.0879	0.8313	-0.0156	0.9581
	NDUFB3	0.0025	0.999	0.1098	0.8533
	HMBS	0.1785	0.4402	0.2534	0.3784
	ATP6V1C2	0.1866	0.4386	-0.0009	0.9928
	CRELD2	0.076	0.8883	-0.0607	0.8753
	PIGS	0.0498	0.9457	-0.1864	0.6135
	EIF2S3	-0.1176	0.7851	0.0889	0.8753
	LRPAP1	-0.0182	0.9858	-0.001	0.9928
	ARIH1	0.0247	0.9858	-0.1808	0.6135
	SEC24C	-0.0894	0.8313	0.1891	0.6135
	ACLY	0.0212	0.9858	0.104	0.8533
	PBDC1	-0.0326	0.9683	-0.0636	0.8753
	GLRX5	-0.0135	0.9858	0.022	0.9581
	MAGOHB	0.2461	0.1516	0.0421	0.9581
	CAP2	0.0054	0.9926	0.0193	0.9581
	RBM3	0.0494	0.9457	-0.024	0.9581
	FKBP7	-0.1804	0.4402	-0.0615	0.8753
	CCDC6	-0.0485	0.9457	-0.0723	0.8753
	SEC31A	-0.0594	0.9457	0.1436	0.7473
	CNBP	-0.0224	0.9858	-0.1053	0.8533
	PARK7	0.1339	0.6416	0.1796	0.6135
	NDUFS8	0.0072	0.9923	0.1037	0.8533
	ASPH	-0.2791	0.0639	-0.1126	0.8533
	MDH1	0.0553	0.9457	0.0854	0.8753
	SLC16A1	0.1853	0.4386	0.0499	0.9265
	ADPRS	0.015	0.9858	0.0872	0.8753
	DBI	-0.0514	0.9457	-0.0152	0.9581
	APEH	0.1091	0.8006	0.2309	0.4747
	GRB2	-0.303	0.0464	-0.0636	0.8753
	CYB5B	0.0069	0.9923	0.0278	0.9581
	ALDH16A1	-0.1586	0.5215	0.1042	0.8533
	STAT6	-0.1519	0.5215	-0.0686	0.8753
	SNRNP200	-0.0577	0.9457	0.0758	0.8753
	TPM4	0.099	0.8098	0.0334	0.9581
	AUP1	-0.1016	0.8098	0.0187	0.9581
	SBF1	0.0795	0.8883	-0.1393	0.7658
	COPA	-0.1533	0.5215	0.0664	0.8753
Mn	NEK9	-0.1687	0.4811	0.0212	0.9581
	CTSS	-0.1974	0.3917	0.0296	0.9581
	MAN1B1	0.0985	0.8098	-0.263	0.3784
	GOLGA5	0.1592	0.1331	-0.0914	0.6398
	XPO4	-0.1528	0.5215	-0.0727	0.8753
	FAM50A	0.1446	0.5736	-0.2261	0.4747
	UQCR10	0.0513	0.9457	-0.0704	0.8753
	ERGIC2	-0.0775	0.8883	-0.2569	0.3784
	ADD2	0.1578	0.1331	0.0858	0.6398
	RABL3	0.1753	0.1331	0.0024	0.9821
	GPAA1	-0.0079	0.9923	-0.1313	0.8002
	IGLV3-25	0.0958	0.8098	-0.0129	0.9581
	CRYL1	-0.2918	0.0487	-0.0103	0.9663
	TMBIM1	0.1116	0.8006	-0.1719	0.6135
	CDC42	0.0724	0.9101	-0.0128	0.9581
	ENPP1	-0.0975	0.8098	0.1008	0.8634
	CD274	0.0209	0.9858	0.0552	0.898
	SULT1A3; SULT1A4	0.1353	0.6416	0.0579	0.8867
Se	IPO5	-0.2985	0.0464	0.0492	0.9265
	IMPDH2	-0.3695	0.0172	-0.0606	0.8753
	TPPP3	0.3097	0.0464	0.1664	0.6135
Male-associated MAPs
As	DNAJB12	0.0855	0.3316	0.0334	0.7117
	IGHG4	0.1452	0.098	0.1998	0.0255
	PID1	-0.1986	0.023	-0.0913	0.3112
	SRP9	0.1433	0.1024	0.0686	0.4471
	WASHC4	-0.0567	0.5203	-0.1757	0.05
	STX7	0.069	0.4335	-0.0382	0.6725
	CHMP4B	0.2369	0.0065	0.0586	0.5163
	ATP5IF1	0.042	0.6337	0.0981	0.2766
	SDSL	-0.0617	0.4841	-0.0894	0.3215
	VTA1	0.1144	0.1931	0.1469	0.1021
	NAXE	0.1479	0.0917	-0.0375	0.6777
	C4A	-0.0731	0.4069	0.0162	0.8579
	RTRAF	0.1642	0.061	0.0649	0.4721
	CTLA	0.086	0.3289	0.0693	0.4426
	BIN1	0.011	0.9009	0.0657	0.4668
Cd	EOGT	-0.1041	0.2368	0.0218	0.8095
	TBL1XR1	-0.0385	0.6626	0.0982	0.2761
	KRT73	-0.0723	0.4119	-0.011	0.903
	RPS18	-0.1167	0.1845	-0.0679	0.4521
	RABL3	0.1753	0.0947	0.0024	0.9821
	MAPT	0.2063	0.0181	0.1037	0.25
	MAGED2	-0.26	0.0027	-0.0698	0.4394
Pb	LSM7	-0.1188	0.1764	0.0075	0.9338
	PPP4R3A	-0.0265	0.7642	0.1187	0.1872
	TBL1XR1	-0.0385	0.6626	0.0982	0.2761
	STBD1	0.063	0.475	-0.0294	0.745
	UBE2O	0.1422	0.1051	0.0441	0.625
	GOLGA2	0.0696	0.4295	-0.0631	0.4842
	EMC4	-0.0394	0.6551	-0.0041	0.9642
	MSLN	-0.0787	0.3717	-0.0054	0.952
	NUP50	0.1254	0.1536	-0.0171	0.8501
	RBM42	-0.1103	0.21	-0.0858	0.3411
	NQO2	0.0031	0.9715	-0.2178	0.0147
	PROC	0.0721	0.4134	-0.0726	0.4211
	RHCE	0.2401	0.0057	0.1142	0.2046
	JAGN1	-0.0911	0.3007	0.0238	0.7922
	ADD2	0.1578	0.1331	0.0858	0.4265
	RELCH	-0.0727	0.4093	-0.0301	0.7393
	GOLGA4	0.0431	0.6251	-0.0563	0.5332
Mn	PSMG1	0.0799	0.3641	-0.0549	0.5434
	GOLGA5	0.1592	0.1296	-0.0914	0.3972
Se	EIF2B2	-0.0177	0.8412	0.1148	0.2025
